# Supplementary material for: Rationally Designed TadA‐Derived Cytosine Editors Enable Context‐Independent Zebrafish Genome Editing
Source: Adv Sci (Weinh). 2025 Jul 20;12(39):e09800. doi: 10.1002/advs.202509800 (PMC12533148; doi:10.1002/advs.202509800)
Supplement: Supplementary file 2 — Supporting Information [file ADVS-12-e09800-s003.xlsx]

## Sheet: Fig. 1b, 1d
	AncBE4max						TadCBEmax						TadCBEa						CBE-T1.14						Mean editing		P-value	Significantly different (P < 0.05)?
Sample	1#	2#	3#	n	Average	SD	1#	2#	3#	n	Average	SD	1#	2#	3#	n	Average	SD	1#	2#	3#	n	Average	SD	AncBE4max vs. TadCBEmax		0.896104	No
C3_adam22-T1	0	0	0	3	0	0	0	0	0	3	0	0	0.0052	0.0027	0.0022	3	0.00336667	0.00160728	0	0	0	3	0	0	AncBE4max vs. TadCBEa		0.0110412	Yes
C6_adam22-T1	0.053	0.0621	0.0628	3	0.0593	0.00546717	0.0488	0.0426	0.051	3	0.0474667	0.00435584	0.3329	0.2037	0.2077	3	0.2481	0.0734662	0.1972	0.2158	0.2153	3	0.209433	0.0105973	AncBE4max vs. CBE-T1.14		0.456551	No
C7_adam22-T1	0.005	0.0163	0.0174	3	0.0129	0.00686367	0.0677	0.0532	0.0612	3	0.0607	0.00726292	0.0984	0.0584	0.0614	3	0.0727333	0.0222785	0.0684	0.0926	0.0978	3	0.0862667	0.0156899	TadCBEmax vs. TadCBEa		0.0097563	Yes
C4_eprs-T1	0.0029	0	0.0041	3	0.00233333	0.00210792	0.0022	0.0014	0.0035	3	0.00236667	0.00105987	0.0278	0.0329	0.0252	3	0.0286333	0.00391706	0.0075	0.0024	0	3	0.0033	0.00383014	TadCBEmax vs. CBE-T1.14		0.312779	No
C5_eprs-T1	0.0059	0.0059	0.0131	3	0.0083	0.00415692	0.1144	0.1076	0.1113	3	0.1111	0.00340441	0.1973	0.1965	0.1549	3	0.1829	0.024252	0.0335	0.0265	0.0306	3	0.0302	0.0035171	TadCBEa vs. CBE-T1.14		0.00180286	Yes
C4_Hars-T4	0.0875	0.0776	0.0946	3	0.0865667	0.00853834	0.0629	0.0612	0.078	3	0.0673667	0.00924788	0.0894	0.1071	0.0941	3	0.0968667	0.00916861	0.0175	0.021	0.0179	3	0.0188	0.00191572
C5_Hars-T4	0.076	0.0737	0.0802	3	0.0766333	0.00329596	0.0218	0.0233	0.0197	3	0.0216	0.00180831	0.1014	0.0657	0.0674	3	0.0781667	0.0201386	0	0.0038	0.0041	3	0.00263333	0.00228546
C7_Hars-T4	0.0953	0.1329	0.1082	3	0.112133	0.0191061	0.0925	0.0878	0.0945	3	0.0916	0.00343948	0.1885	0.1326	0.1414	3	0.154167	0.0300573	0.0479	0.0484	0.0436	3	0.0466333	0.00263881
C4_itln1	0.1277	0.1768	0.1523	3	0.152267	0.02455	0.048	0.0379	0.0425	3	0.0428	0.00505668	0.5138	0.4797	0.442	3	0.4785	0.035915	0.0419	0.0951	0.1295	3	0.0888333	0.0441349
C6_itln1	0.0468	0.0538	0.049	3	0.0498667	0.00357957	0.0137	0.0095	0.0122	3	0.0118	0.00212838	0.232	0.1867	0.1912	3	0.2033	0.0249566	0.0457	0.0327	0.0347	3	0.0377	0.007
C6_cog1-T1	0.01	0.0189	0.021	3	0.0166333	0.00583981	0.224	0.2136	0.2037	3	0.213767	0.010151	0.3056	0.2905	0.2816	3	0.292567	0.0121327	0.1073	0.1277	0.1312	3	0.122067	0.0129075
C7-ush1c-T1	0.0289	0.0231	0.0357	3	0.0292333	0.00630661	0.0288	0.0312	0.0285	3	0.0295	0.00147986	0.0396	0.0212	0.0222	3	0.0276667	0.0103467	0.0553	0.0393	0.0404	3	0.045	0.008937
C3_med20-g2	0.0042	0	0	3	0.0014	0.00242487	0.0026	0.0028	0.0025	3	0.00263333	0.000152753	0.0197	0.0091	0.0088	3	0.0125333	0.00620833	0.0052	0.0043	0.005	3	0.00483333	0.000472582
C5_med20-g2	0.0389	0.0388	0.0307	3	0.0361333	0.00470567	0.138	0.127	0.1293	3	0.131433	0.00580201	0.1773	0.1725	0.1748	3	0.174867	0.00240069	0.1123	0.1131	0.1124	3	0.1126	0.00043589
C5_ptpn11	0.0529	0.0571	0.0499	3	0.0533	0.00361663	0.1329	0.1455	0.1431	3	0.1405	0.00669029	0.1857	0.2094	0.2246	3	0.206567	0.0196042	0.015	0.0291	0.0147	3	0.0196	0.00822861
C8_ptpn11	0.0945	0.0937	0.0971	3	0.0951	0.00177764	0.0171	0.019	0.0133	3	0.0164667	0.0029023	0.018	0.0119	0.0211	3	0.017	0.00468081	0.0094	0.0255	0.009	3	0.0146333	0.00941293
C5_oca2	0.0345	0.0372	0.0409	3	0.0375333	0.00321299	0.0596	0.0593	0.0612	3	0.0600333	0.00102144	0.1683	0.153	0.1661	3	0.162467	0.00827184	0.0261	0.0266	0.0126	3	0.0217667	0.0079425
C6_oca2	0.1245	0.1169	0.1317	3	0.124367	0.0074009	0.1616	0.1361	0.1609	3	0.152867	0.0145246	0.3051	0.3007	0.3324	3	0.312733	0.0171733	0.0534	0.0393	0.0322	3	0.0416333	0.0107909
C5_myhz1.1-R1400C	0.0196	0.029	0.033	3	0.0272	0.00687895	0.0857	0.077	0.0822	3	0.0816333	0.00437759	0.2436	0.2371	0.2435	3	0.2414	0.00372424	0.0734	0.0765	0.0802	3	0.0767	0.00340441
C8_myhz1.1-R1400C	0.3611	0.2861	0.2978	3	0.315	0.0403501	0.0657	0.0639	0.0673	3	0.0656333	0.00170098	0.0348	0.0284	0.0345	3	0.0325667	0.00361156	0.0076	0.0095	0.0096	3	0.0089	0.00112694

## Sheet: Fig. 1e, 1f
	AncBE4max (indels)						TadCBEmax (indels)						TadCBEa (indels)						CBE-T1.14 (indels)						Mean indels		P-value	Significantly different (P < 0.05)?
Sample	1#	2#	3#	n	Average	SD	1#	2#	3#	n	Average	SD	1#	2#	3#	n	Average	SD	1#	2#	3#	n	Average	SD	AncBE4max vs. TadCBEmax		0.671468	No
adam22-T1	0	0.0273	0.0141	3	0.0138	0.0136525	0.003	0.0045	0.0081	3	0.0052	0.00262107	0.0607	0.1688	0.1427	3	0.124067	0.0564075	0.0129	0.1277	0.1215	3	0.0873667	0.0645645	AncBE4max vs. TadCBEa		1.19517e-05	Yes
eprs-T1	0	0.003	0.0027	3	0.0019	0.00165227	0.0022	0.0047	0.0102	3	0.0057	0.00409268	0.331	0.3718	0.3017	3	0.334833	0.0352069	0.118	0.1791	0.2726	3	0.1899	0.0778638	AncBE4max vs. CBE-T1.14		0.000295422	Yes
Hars-T4	0.2041	0.1601	0.235	3	0.199733	0.0376404	0.0207	0.0285	0.03111	3	0.02677	0.00541634	0.2725	0.2307	0.2349	3	0.246033	0.0230168	0.1996	0.1938	0.2085	3	0.200633	0.00740428	TadCBEmax vs. TadCBEa		1.97346e-05	Yes
itln1	0.0023	0.0186	0.0121	3	0.011	0.00820549	0.0294	0.0272	0.0258	3	0.0274667	0.00181475	0.1002	0.0913	0.1556	3	0.1157	0.0348398	0.1226	0.1155	0.1273	3	0.1218	0.00594054	TadCBEmax vs. CBE-T1.14		0.000523523	Yes
cog1-T1	0.0025	0.0133	0.0077	3	0.00783333	0.00540123	0.0533	0.0685	0.0477	3	0.0565	0.0107629	0.2873	0.2338	0.2385	3	0.2532	0.0296248	0.1348	0.066	0.069	3	0.0899333	0.0388846	TadCBEa vs. CBE-T1.14		0.308778	No
ush1c-T1	0.0076	0.0061	0.0261	3	0.0132667	0.0111393	0.1944	0.223	0.2288	3	0.2154	0.0184163	0.4911	0.3923	0.3883	3	0.4239	0.0582313	0.3033	0.365	0.3594	3	0.342567	0.034121
med20-g2	0.014	0.0036	0.0022	3	0.0066	0.0064467	0.0609	0.0573	0.0654	3	0.0612	0.00405832	0.3195	0.3279	0.305	3	0.317467	0.0115846	0.2448	0.2446	0.2393	3	0.2429	0.00311929
ptpn11	0.1051	0.1037	0.1093	3	0.106033	0.00291433	0.0843	0.0752	0.0493	3	0.0696	0.0181596	0.2829	0.3094	0.2562	3	0.282833	0.0266001	0.3313	0.2982	0.3292	3	0.319567	0.0185338
oca2	0.0734	0.0795	0.078	3	0.0769667	0.00317857	0.0934	0.1095	0.088	3	0.0969667	0.011185	0.3238	0.3304	0.2789	3	0.311033	0.0280233	0.3619	0.3475	0.3395	3	0.349633	0.0113514
myhz1.1-R1400C	0.0885	0.0839	0.1007	3	0.0910333	0.00868178	0.0876	0.0809	0.0879	3	0.0854667	0.00395769	0.2593	0.2609	0.2677	3	0.262633	0.00446019	0.2761	0.2722	0.2742	3	0.274167	0.00195021

## Sheet: Fig. 2b, 2c
	TadCBEmax						TadCBEa						TadCBEa-2XUGI						zTadCBE						Mean editing		P-value	Significantly different (P < 0.05)?
Sample	1#	2#	3#	n	Average	SD	1#	2#	3#	n	Average	SD	1#	2#	3#	n	Average	SD	1#	2#	3#	n	Average	SD	TadCBEmax vs. TadCBEa		0.00537499	Yes
C6_adam22-T1	0.0488	0.0426	0.051	3	0.0474667	0.00435584	0.3329	0.2037	0.2077	3	0.2481	0.0734662	0.2322	0.2218	0.2405	3	0.2315	0.00936963	0.2268	0.3103	0.3043	3	0.280467	0.0465734	TadCBEmax vs. TadCBEa-2XUGI		0.008675	Yes
C7_adam22-T1	0.0677	0.0532	0.0612	3	0.0607	0.00726292	0.0984	0.0584	0.0614	3	0.0727333	0.0222785	0.0666	0.062	0.0628	3	0.0638	0.00245764	0.1709	0.2983	0.2914	3	0.253533	0.0716457	TadCBEmax vs. zTadCBE		0.000115951	Yes
C4_eprs-T1	0.0022	0.0014	0.0035	3	0.00236667	0.00105987	0.0278	0.0329	0.0252	3	0.0286333	0.00391706	0.0177	0.0165	0.0195	3	0.0179	0.00150997	0.0219	0.0184	0.0195	3	0.0199333	0.00178979	TadCBEa vs. TadCBEa-2XUGI		0.997318	No
C5_eprs-T1	0.1144	0.1076	0.1113	3	0.1111	0.00340441	0.1973	0.1965	0.1549	3	0.1829	0.024252	0.1858	0.1803	0.1779	3	0.181333	0.0040501	0.2419	0.4028	0.2839	3	0.309533	0.0834566	TadCBEa vs. zTadCBE		0.0142891	Yes
C4_Hars-T4	0.0129	0.0112	0.078	3	0.0340333	0.0380857	0.0894	0.1071	0.0941	3	0.0968667	0.00916861	0.0901	0.0809	0.0817	3	0.0842333	0.0050964	0.0725	0.1174	0.1006	3	0.0968333	0.0226858	TadCBEa-2XUGI vs. zTadCBE		0.0156555	Yes
C5_Hars-T4	0.0218	0.0233	0.0197	3	0.0216	0.00180831	0.1014	0.0657	0.0674	3	0.0781667	0.0201386	0.0364	0.0362	0.0387	3	0.0371	0.00138924	0.1224	0.1414	0.1249	3	0.129567	0.0103239
C7_Hars-T4	0.0925	0.0878	0.0945	3	0.0916	0.00343948	0.1885	0.1326	0.1414	3	0.154167	0.0300573	0.1764	0.178	0.1664	3	0.1736	0.00628649	0.2006	0.2152	0.2076	3	0.2078	0.00730205
C4_itln1	0.048	0.0379	0.0425	3	0.0428	0.00505668	0.5138	0.4797	0.442	3	0.4785	0.035915	0.409	0.4449	0.4208	3	0.4249	0.0182978	0.4971	0.4789	0.4981	3	0.491367	0.010808
C6_itln1	0.0137	0.0095	0.0122	3	0.0118	0.00212838	0.232	0.1867	0.1912	3	0.2033	0.0249566	0.1774	0.1745	0.1741	3	0.175333	0.00180093	0.3621	0.2822	0.3001	3	0.3148	0.0419293
C6_cog1-T1	0.224	0.2136	0.2037	3	0.213767	0.010151	0.3056	0.2905	0.2816	3	0.292567	0.0121327	0.2783	0.2845	0.2817	3	0.2815	0.00310483	0.458	0.3986	0.4076	3	0.4214	0.0320144
C7-ush1c-T1	0.0288	0.0299	0.0385	3	0.0324	0.00531131	0.0396	0.0212	0.0222	3	0.0276667	0.0103467	0.0202	0.0211	0.0211	3	0.0208	0.000519615	0.2034	0.136	0.2456	3	0.195	0.0552807
C5_med20-g2	0.138	0.127	0.1293	3	0.131433	0.00580201	0.1773	0.1725	0.1748	3	0.174867	0.00240069	0.1842	0.1745	0.1814	3	0.180033	0.00499233	0.6533	0.6708	0.6425	3	0.655533	0.0142816
C5_ptpn11	0.1329	0.1455	0.1431	3	0.1405	0.00669029	0.1857	0.2094	0.2246	3	0.206567	0.0196042	0.2232	0.2167	0.2371	3	0.225667	0.0104213	0.74	0.7355	0.7258	3	0.733767	0.00725695
C8_ptpn11	0.0171	0.019	0.0133	3	0.0164667	0.0029023	0.018	0.0119	0.0211	3	0.017	0.00468081	0.0106	0.012	0.0145	3	0.0123667	0.00197569	0.0233	0.0199	0.0311	3	0.0247667	0.00574224
C5_oca2	0.0596	0.0593	0.0612	3	0.0600333	0.00102144	0.1683	0.153	0.1661	3	0.162467	0.00827184	0.1477	0.1322	0.1482	3	0.1427	0.0090967	0.19	0.1638	0.1726	3	0.175467	0.0133332
C6_oca2	0.1616	0.1361	0.1609	3	0.152867	0.0145246	0.3051	0.3007	0.3324	3	0.312733	0.0171733	0.3774	0.3684	0.3508	3	0.365533	0.0135297	0.7702	0.7341	0.7583	3	0.7542	0.0183959
C5_myhz1.1-R1400C	0.0857	0.077	0.0822	3	0.0816333	0.00437759	0.2436	0.2371	0.2435	3	0.2414	0.00372424	0.3577	0.378	0.3734	3	0.3697	0.0106438	0.8111	0.7834	0.7792	3	0.791233	0.0173327
C8_myhz1.1-R1400C	0.0657	0.0639	0.0673	3	0.0656333	0.00170098	0.0348	0.0284	0.0345	3	0.0325667	0.00361156	0.0193	0.021	0.0216	3	0.0206333	0.00119304	0.2138	0.1931	0.1937	3	0.2002	0.0117818

## Sheet: Fig. 2d
	TadCBEmax (indels)						TadCBEa (indels)						TadCBEa-2X UGI (indels)						zTadCBE (indels)						Mean indels		P-value	Significantly different (P < 0.05)?
Sample	1#	2#	3#	n	Average	SD	1#	2#	3#	n	Average	SD	1#	2#	3#	n	Average	SD	1#	2#	3#	n	Average	SD	TadCBEmax vs. TadCBEa		1.97346e-05	Yes
adam22-T1	0.003	0.0045	0.0081	3	0.0052	0.00262107	0.0607	0.1688	0.1427	3	0.124067	0.0564075	0.0244	0.0287	0.0217	3	0.0249333	0.00353034	0.0112	0.0585	0.0479	3	0.0392	0.0248212	TadCBEmax vs. TadCBEa-2XUGI		0.216408	No
eprs-T1	0.0022	0.0047	0.0102	3	0.0057	0.00409268	0.331	0.3718	0.3017	3	0.334833	0.0352069	0.1213	0.1226	0.1219	3	0.121933	0.000650641	0.129	0.1386	0.1562	3	0.141267	0.0137947	TadCBEmax vs. zTadCBE		0.162137	No
Hars-T4	0.0207	0.0285	0.03111	3	0.02677	0.00541634	0.2725	0.2307	0.2349	3	0.246033	0.0230168	0.0609	0.0573	0.059	3	0.0590667	0.00180093	0.1835	0.1543	0.1291	3	0.155633	0.0272245	TadCBEa vs. TadCBEa-2XUGI		9.05889e-05	Yes
itln1	0.0294	0.0272	0.0258	3	0.0274667	0.00181475	0.1002	0.0913	0.1556	3	0.1157	0.0348398	0.0625	0.0604	0.0699	3	0.0642667	0.00499032	0.0251	0.0533	0.0472	3	0.0418667	0.0148372	TadCBEa vs. zTadCBE		5.26648e-05	Yes
cog1-T1	0.0533	0.0685	0.0477	3	0.0565	0.0107629	0.2873	0.2338	0.2385	3	0.2532	0.0296248	0.1296	0.1152	0.1228	3	0.122533	0.0072037	0.0693	0.0844	0.0911	3	0.0816	0.0111665	TadCBEa-2XUGI vs. zTadCBE		0.963229	No
ush1c-T1	0.1944	0.223	0.2288	3	0.2154	0.0184163	0.4911	0.3923	0.3883	3	0.4239	0.0582313	0.0515	0.05	0.0492	3	0.0502333	0.00116762	0.0692	0.0569	0.1009	3	0.0756667	0.0227016
med20-g2	0.0609	0.0573	0.0654	3	0.0612	0.00405832	0.3195	0.3279	0.305	3	0.317467	0.0115846	0.0927	0.1038	0.1129	3	0.103133	0.0101165	0.1135	0.0942	0.0973	3	0.101667	0.0103645
ptpn11	0.0843	0.0752	0.0493	3	0.0696	0.0181596	0.2829	0.3094	0.2562	3	0.282833	0.0266001	0.1228	0.1355	0.1045	3	0.120933	0.0155841	0.1037	0.0918	0.1006	3	0.0987	0.00617333
oca2	0.0934	0.1095	0.088	3	0.0969667	0.011185	0.3238	0.3304	0.2789	3	0.311033	0.0280233	0.2342	0.1935	0.2063	3	0.211333	0.0208116	0.1344	0.1251	0.1172	3	0.125567	0.00860949
myhz1.1-R1400C	0.0876	0.0809	0.0879	3	0.0854667	0.00395769	0.2593	0.2609	0.2677	3	0.262633	0.00446019	0.0867	0.0966	0.1163	3	0.0998667	0.015068	0.1184	0.1232	0.1388	3	0.1268	0.0106658

## Sheet: Fig. 2e
Sample	1#	2#	3#	n	Average	SD
C8_bai2	0.1	0.11	0.08	3	0.0966667	0.0152753
C6_sdha-T1	0.14	0.15	0.15	3	0.146667	0.0057735
C7_sdha-T1	0.54	0.61	0.45	3	0.533333	0.0802081
C8_nop56	0.08	0.07	0.06	3	0.07	0.01
C5_hars-T1	0.28	0.29	0.35	3	0.306667	0.0378594
C4_hars-T5	0.1	0.19	0.17	3	0.153333	0.0472582
C7_hars-T5	0.37	0.48	0.38	3	0.41	0.0608276
C5_rpl9	0.13	0.09	0.17	3	0.13	0.04
C6_rpl9	0.45	0.48	0.51	3	0.48	0.03
C5_spata5l1-T2	0.43	0.55	0.45	3	0.476667	0.064291
C6_spata5l1-T2	0.21	0.25	0.19	3	0.216667	0.0305505
C5_gdf6	0.33	0.28	0.21	3	0.273333	0.0602771
C5_p53	0.42	0.33	0.35	3	0.366667	0.0472582
C4_rb1	0.04	0.08	0.06	3	0.06	0.02
C5_rb1	0.09	0.08	0.06	3	0.0766667	0.0152753
C4_tubb4b	0.12	0.13	0.17	3	0.14	0.0264575
C5_cdh23-T1	0.38	0.25	0.23	3	0.286667	0.0814453
C6_kcnq3-T1	0.3	0.28	0.22	3	0.266667	0.0416333
C8_kcnq3-T1	0.05	0.04	0.03	3	0.04	0.01
C6_kcnq3-T2	0.66	0.63	0.62	3	0.636667	0.0208167
C8_kcnq3-T2	0.07	0.02	0.03	3	0.04	0.0264575
C6_atp2b2-T3	0.15	0.3	0.29	3	0.246667	0.083865
C8_atp2b2-T3	0.18	0.26	0.31	3	0.25	0.0655744
C5_etfa	0.73	0.63	0.67	3	0.676667	0.0503322
C6_med12-g2	0.68	0.65	0.61	3	0.646667	0.0351188
C7_myo7a-T2	0.92	0.88	0.89	3	0.896667	0.0208167
C5_med20-g2	0.65	0.67	0.64	3	0.653333	0.0152753
C5_med28-g2	0.49	0.43	0.48	3	0.466667	0.0321455
C5_myhz1.1-R1400C	0.85	0.78	0.79	3	0.806667	0.0378594
C8_myhz1.1-R1400C	0.07	0.21	0.24	3	0.173333	0.0907377
C5_ptpn11	0.72	0.74	0.76	3	0.74	0.02
C8_ptpn11	0.02	0.03	0.02	3	0.0233333	0.0057735
C5_oca2	0.17	0.19	0.19	3	0.183333	0.011547
C6_oca2	0.8	0.75	0.77	3	0.773333	0.0251661

## Sheet:  Fig. 2f
	TCN	ACN	CCN	GCN
	0.17	0.2	0.3	0.03
	0.1	0.1	0.12	0.32
	0.2	0.15	0.5	0.46
	0.48	0.31	0.53	0.07
	0.27	0.13	0.48	0.15
	0.37	0.14	0.22	0.41
	0.06	0.04	0.08	0
	0.29	0.68	0.77	0.65
	0.27	0.65	0.39	0.81
	0.04	0.47
	0.64	0.74
	0.25	0.18
	0.25
	0.9
	0.4
	0.02
Average	0.294375	0.315833	0.376667	0.322222
SD	0.23091	0.251449	0.220397	0.286041
n	16	12	9	9
Editing efficiency		P-value	Significantly different (P < 0.05)?
TC vs. AC		0.816579	No
TC vs. CC		0.393899	No
TC vs. GC		0.792776	No
AC vs. CC		0.570351	No
AC vs. GC		0.957221	No
CC vs. GC		0.657111	No

## Sheet: Fig. 3a,3b
	zTadCBE-SpRY						CBE4max-SpRY						zTadCBE-SpRY vs. CBE4max-SpRY
Sample	1#	2#	3#	n	Average	SD	1#	2#	3#	n	Average	SD	P-value	Significantly different (P < 0.05)?
C5_rpl17-NGC	0.53	0.52	0.56	3	0.536667	0.0208167	0.35	0.39	0.23	3	0.323333	0.0832666	0.000322534	Yes
C6_rpl17-NGC	0.55	0.51	0.54	3	0.533333	0.0208167	0.27	0.34	0.19	3	0.266667	0.0750555
C6_ddx21-NGA	0.73	0.75	0.79	3	0.756667	0.0305505	0.13	0.16	0.1	3	0.13	0.03
C7_ddx21-NGA	0.48	0.43	0.5	3	0.47	0.0360555	0.04	0.03	0.02	3	0.03	0.01
C4_ddx21-NGT	0.26	0.28	0.25	3	0.263333	0.0152753	0.13	0.16	0.2	3	0.163333	0.0351188
C5_ddx21-NGT	0.37	0.39	0.34	3	0.366667	0.0251661	0.13	0.13	0.16	3	0.14	0.0173205
C5_rpl17-NAC	0.18	0.14	0.14	3	0.153333	0.023094	0	0	0	3	0	0
C6_rpl17-NAC	0.13	0.12	0.12	3	0.123333	0.0057735	0	0	0	3	0	0
C4_rps16-NAA	0.51	0.46	0.48	3	0.483333	0.0251661	0	0	0	3	0	0
C6_rps16-NAA	0.17	0.16	0.14	3	0.156667	0.0152753	0	0	0	3	0	0
C7_rps16-NAA	0.54	0.53	0.51	3	0.526667	0.0152753	0	0	0	3	0	0
C5_slc46a1-NAG	0.61	0.65	0.64	3	0.633333	0.0208167	0	0.07	0	3	0.0233333	0.0404145
C7_slc46a1-NAG	0.21	0.17	0.17	3	0.183333	0.023094	0	0.07	0	3	0.0233333	0.0404145
C4- lmtk2- NAA	0.21	0.16	0.18	3	0.183333	0.0251661	0	0.01	0.02	3	0.01	0.01
C6_ wnk2- NAA	0.47	0.45	0.46	3	0.46	0.01	0.69	0.44	0.63	3	0.586667	0.130512
C7_ wnk2- NAA	0.45	0.41	0.47	3	0.443333	0.0305505	0.46	0.3	0.45	3	0.403333	0.0896289
C5_ med20- NAA	0.18	0.15	0.19	3	0.173333	0.0208167	0	0	0	3	0	0
C6_ med20- NAA	0.21	0.17	0.22	3	0.2	0.0264575	0	0	0	3	0	0
C7_ med20- NAA	0.14	0.12	0.15	3	0.136667	0.0152753	0	0.07	0	3	0.0233333	0.0404145
C6_ shroom4- NTG	0.63	0.64	0.67	3	0.646667	0.0208167	0.71	0.47	0.48	3	0.553333	0.135769
C6_ rpl17- NTA	0.22	0.23	0.24	3	0.23	0.01	0	0	0	3	0	0
C7_ rpl17- NTA	0.19	0.22	0.24	3	0.216667	0.0251661	0	0.03	0.01	3	0.0133333	0.0152753
C6_ slc46a1- NCA	0.27	0.29	0.24	3	0.266667	0.0251661	0.31	0.36	0.25	3	0.306667	0.0550757
C8_ slc46a1- NCA	0.03	0.06	0.03	3	0.04	0.0173205	0.04	0.05	0.05	3	0.0466667	0.0057735

## Sheet: Fig. 3c,3d
	zTadCBE-ex1								TCN	ACN	CCN	GCN
Sample	1#	2#	3#	n	Average	SD			0.44	0.03	0.52	0.1067
C6_atp2b2-T1	0.4	0.42	0.5	3	0.44	0.052915			0.0833	0.0467	0.3733	0.1467
C8_atp2b2-T1	0.18	0.17	0.23	3	0.193333	0.0321455			0.1933	0.2133	0.0767	0.26
C9_atp2b2-T1	0.48	0.51	0.57	3	0.52	0.0458258			0.36	0.7	0.3767	0.37
C6_best1-T1	0.04	0.03	0.02	3	0.03	0.01			0.4933	0.07	0.4533	0.1967
C10_best1-T1	0.06	0.05	0.03	3	0.0466667	0.0152753			0.4167	0.1633	0.2067	0.16
C11_best1-T1	0.52	0.34	0.26	3	0.373333	0.133167			0.08	0.1	0.7	0.09
C5_cdh23-T1	0.24	0.22	0.22	3	0.226667	0.011547			0.5267	0.2933	0.76
C9_cdh23-T1	0.4	0.3	0.38	3	0.36	0.052915			0.2267	0.1033	0.7033
C11_cdh23-T1	0.56	0.38	0.54	3	0.493333	0.0986577			0.7367		0.3567
C6_ndufa12-T1	0.05	0.03	0.01	3	0.03	0.02			0.49		0.6233
C9_ndufa12-T1	0.1	0.08	0.05	3	0.0766667	0.0251661			0.7433		0.5767
C11_ndufa12-T1	0.7	0.75	0.65	3	0.7	0.05			0.1133
C7_sdha-T2	0.43	0.32	0.5	3	0.416667	0.0907377			0.73
C12_sdha-T2	0.06	0.07	0.11	3	0.08	0.0264575			0.23
C6_slc12a2-T3	0.09	0.06	0.06	3	0.07	0.0173205			0.8033
C9_slc12a2-T3	0.08	0.08	0.08	3	0.08	0			0.2767
C5-spata5l1-T2	0.49	0.58	0.51	3	0.526667	0.0472582			0.35
C6-spata5l1-T2	0.38	0.39	0.36	3	0.376667	0.0152753
C4_znf236-T1	0.43	0.51	0.42	3	0.453333	0.0493288		Average	0.405183	0.1911	0.477225	0.190014
C11_znf236-T1	0.2	0.23	0.21	3	0.213333	0.0152753		SD	0.235507	0.208617	0.209626	0.0975181
C13_znf236-T1	0.09	0.09	0.07	3	0.0833333	0.011547		n	18	9	12	7
C7_znf236-T2	0.16	0.16	0.17	3	0.163333	0.0057735
C9_znf236-T2	0.11	0.1	0.11	3	0.106667	0.0057735		Editing efficiency		P-value	Significantly different (P < 0.05)?
C11_znf236-T2	0.11	0.08	0.11	3	0.1	0.0173205		TC vs. AC		0.0295833	Yes
C12_znf236-T2	0.23	0.19	0.2	3	0.206667	0.0208167		TC vs. CC		0.398989	No
C6_mid2-T3	0.77	0.71	0.73	3	0.736667	0.0305505		TC vs. GC		0.0297776	Yes
C7_mid2-T3	0.72	0.71	0.67	3	0.7	0.0264575		AC vs. CC		0.00587341	Yes
C12_mid2-T3	0.12	0.14	0.18	3	0.146667	0.0305505		AC vs. GC		0.990075	No
C5_ube4a-g1	0.2	0.3	0.28	3	0.26	0.052915		CC vs. GC		0.00350483	Yes
C9_ube4a-g1	0.33	0.41	0.37	3	0.37	0.04
C10_ube4a-g1	0.73	0.84	0.81	3	0.793333	0.0568624
C5_ptpn11	0.26	0.33	0.29	3	0.293333	0.0351188
C8_ptpn11	0.49	0.5	0.48	3	0.49	0.01
C10_ptpn11	0.74	0.75	0.74	3	0.743333	0.0057735
C12_ptpn11	0.12	0.1	0.12	3	0.113333	0.011547
C5_med17-g2	0.23	0.17	0.19	3	0.196667	0.0305505
C11_med17-g2	0.79	0.71	0.69	3	0.73	0.052915
C5_med22-g1	0.16	0.15	0.17	3	0.16	0.01
C8_med22-g1	0.09	0.09	0.09	3	0.09	1.69967e-17
C10_med22-g1	0.27	0.22	0.2	3	0.23	0.0360555
C11_med22-g1	0.66	0.7	0.75	3	0.703333	0.0450925
C6_myo7a-D69N	0.79	0.78	0.84	3	0.803333	0.0321455
C9_myo7a-D69N	0.25	0.29	0.29	3	0.276667	0.023094
C10_myo7a-D69N	0.34	0.34	0.39	3	0.356667	0.0288675
C8_tyr-C55Y	0.12	0.09	0.1	3	0.103333	0.0152753
C9_tyr-C55Y	0.61	0.62	0.64	3	0.623333	0.0152753
C10_tyr-C55Y	0.59	0.55	0.59	3	0.576667	0.023094
C12_tyr-C55Y	0.33	0.34	0.38	3	0.35	0.0264575

## Sheet: Fig. 3e, 3f 
	zTadCBE-ex2										TC	AC	CC	GC
Sample	1#	2#	3#	n	Average	SD					0.2467	0.18	0.1667	0.1167
C7-myo7a-T2	0.24	0.25	0.25	3	0.246667	0.0057735					0.17	0.2267	0.58	0.1567
C12-myo7a-T2	0.13	0.2	0.21	3	0.18	0.043589					0.2167	0.1	0.14	0.0633
C14-myo7a-T2	0.14	0.28	0.26	3	0.226667	0.0757188					0.38	0.08	0.64	0.0633
C16-myo7a-T2	0.21	0.17	0.13	3	0.17	0.04					0.17	0.0867	0.15	0.3767
C13_hars-T1	0.09	0.1	0.11	3	0.1	0.01					0.0733	0.0833	0.2333	0.0433
C14_hars-T1	0.13	0.17	0.2	3	0.166667	0.0351188					0.16	0.1867	0.1633	0.13
C10_cdh23-T2	0.25	0.23	0.17	3	0.216667	0.0416333					0.3133	0.47	0.08
C13_cdh23-T2	0.44	0.4	0.3	3	0.38	0.072111					0.1233	0.1067	0.0633
C14_cdh23-T2	0.66	0.6	0.48	3	0.58	0.0916515					0.39	0.16	0.1933
C9_ndufa12-T1	0.15	0.14	0.13	3	0.14	0.01					0.26	0.1467	0.1933
C11_ndufa12-T1	0.04	0.1	0.1	3	0.08	0.034641					0.21	0.09	0.3067
C12_ndufa12-T1	0.54	0.7	0.68	3	0.64	0.087178					0.29	0.11	0.6667
C12_sdha-T2	0.13	0.18	0.2	3	0.17	0.0360555					0.1933		0.1633
C13_sdha-T2	0.17	0.12	0.16	3	0.15	0.0264575					0.09		0.35
C15_sdha-T2	0.12	0.06	0.08	3	0.0866667	0.0305505					0.24		0.7633
C9_slc12a2-T3	0.06	0.11	0.08	3	0.0833333	0.0251661					0.65		0.1
C13_slc12a2-T3	0.05	0.18	0.12	3	0.116667	0.0650641							0.06
C14_slc12a2-T3	0.18	0.32	0.2	3	0.233333	0.0757188							0.2067
C15_slc12a2-T3	0.11	0.23	0.15	3	0.163333	0.061101							0.2567
C16_slc12a2-T3	0.04	0.12	0.08	3	0.08	0.04							0.1467
C5-spata5l1-T2	0.12	0.05	0.05	3	0.0733333	0.0404145							0.0867
C6-spata5l1-T2	0.1	0.05	0.04	3	0.0633333	0.0321455							0.1167
C12-spata5l1-T2	0.2	0.18	0.18	3	0.186667	0.011547
C14-spata5l1-T2	0.46	0.49	0.46	3	0.47	0.0173205				Average	0.245682	0.155908	0.253335	0.135714
C11-junba-T1	0.1	0.09	0.13	3	0.106667	0.0208167				SD	0.137318	0.105324	0.206842	0.113971
C14-junba-T1	0.1	0.15	0.22	3	0.156667	0.0602771				n	17	13	23	7
C9_znf236-T3	0.16	0.17	0.15	3	0.16	0.01
C10_znf236-T3	0.16	0.21	0.21	3	0.193333	0.0288675				Editing efficiency		P-value	Significantly different (P < 0.05)?
C12_znf236-T3	0.11	0.13	0.09	3	0.11	0.02				TC vs. AC		0.0605947	No
C14_znf236-T3	0.3	0.34	0.3	3	0.313333	0.023094				TC vs. CC		0.895454	No
C15_znf236-T3	0.18	0.22	0.18	3	0.193333	0.023094				TC vs. GC		0.0757125	No
C13_znf236-T1	0.14	0.1	0.13	3	0.123333	0.0208167				AC vs. CC		0.123473	No
C12_ush1c-A838V	0.4	0.4	0.37	3	0.39	0.0173205				AC vs. GC		0.695463	No
C14_ush1c-A838V	0.25	0.28	0.25	3	0.26	0.0173205				CC vs. GC		0.164294	No
C12_smpd4-g2	0.13	0.18	0.17	3	0.16	0.0264575
C13_smpd4-g2	0.28	0.33	0.31	3	0.306667	0.0251661
C15_smpd4-g2	0.2	0.22	0.21	3	0.21	0.01
C14_myo7a-D69N	0.16	0.16	0.12	3	0.146667	0.023094
C15_myo7a-D69N	0.66	0.71	0.63	3	0.666667	0.0404145
C11_med22-g1	0.17	0.18	0.14	3	0.163333	0.0208167
C13_med22-g1	0.08	0.06	0.05	3	0.0633333	0.0152753
C15_med22-g1	0.11	0.09	0.07	3	0.09	0.02
C9_Hars-T4	0.27	0.28	0.32	3	0.29	0.0264575
C14_Hars-T4	0.41	0.37	0.45	3	0.41	0.04
C15_Hars-T4	0.31	0.29	0.38	3	0.326667	0.0472582
C6_Kcnq3-T2	0.21	0.16	0.21	3	0.193333	0.0288675
C8_Kcnq3-T2	0.05	0.03	0.05	3	0.0433333	0.011547
C9_Kcnq3-T2	0.37	0.35	0.33	3	0.35	0.02
C14_Kcnq3-T2	0.14	0.11	0.14	3	0.13	0.0173205
C15_Kcnq3-T2	0.78	0.76	0.75	3	0.763333	0.0152753
C11_med17-g2	0.09	0.11	0.07	3	0.09	0.02
C12_med17-g2	0.11	0.11	0.08	3	0.1	0.0173205
C13_med17-g2	0.06	0.07	0.05	3	0.06	0.01
C12_smpd4-g1	0.24	0.23	0.25	3	0.24	0.01
C13_smpd4-g1	0.2	0.18	0.24	3	0.206667	0.0305505
C14_smpd4-g1	0.23	0.26	0.28	3	0.256667	0.0251661
C15_smpd4-g1	0.13	0.14	0.17	3	0.146667	0.0208167
C10_tyr-C55Y	0.09	0.09	0.08	3	0.0866667	0.0057735
C12_tyr-C55Y	0.67	0.71	0.64	3	0.673333	0.0351188
C15_tyr-C55Y	0.11	0.14	0.08	3	0.11	0.03
C16_tyr-C55Y	0.12	0.13	0.1	3	0.116667	0.0152753

## Sheet: Fig.4
		cdh23-R2029W						kcnq3-T2						med12-g2
	site	1#	2#	3#	n	Average	SD	1#	2#	3#	n	Average	SD	1#	2#	3#	n	Average	SD
tyr	Sa site1 GC4C	0	0.002	0	3	0.000666667	0.0011547	0.0024	0.0023	0	3	0.00156667	0.00135769	0.002	0	0.0025	3	0.0015	0.00132288
	Sa site1 GC5A	0	0	0	3	0	0	0	0	0	3	0	0	0.0022	0.0022	0	3	0.00146667	0.00127017
	Sa site1 AC8T	0	0	0	3	0	0	0	0	0	3	0	0	0	0	0	3	0	0
	Sa site1 GC11G	0.0024	0.0026	0	3	0.00166667	0.00144684	0	0.0032	0	3	0.00106667	0.00184752	0.003	0.003	0.0024	3	0.0028	0.00034641
	Sa site1 GC13A	0	0	0	3	0	0	0	0	0	3	0	0	0	0	0	3	0	0
th	Sa site2 GC7G	0	0	0	3	0	0	0	0	0.002	3	0.000666667	0.0011547	0	0	0	3	0	0
	Sa site2 GC10A	0	0	0	3	0	0	0	0	0	3	0	0	0	0	0	3	0	0
lig4	Sa site3 AC9A	0	0	0	3	0	0	0	0	0	3	0	0	0	0	0	3	0	0
	Sa site3 AC18A	0	0	0	3	0	0	0	0	0	3	0	0	0	0	0	3	0	0
	Sa site3 AC20A	0	0	0	3	0	0	0	0	0	3	0	0	0	0	0	3	0	0
		tyr						th						lig4						no gRNA
	site	1#	2#	3#	n	Average	SD	1#	2#	3#	n	Average	SD	1#	2#	3#	n	Average	SD	1#	2#	3#	n	Average	SD
	cdh23-R2029W-C6	0.37	0.38	0.42	3	0.39	0.0264575	0.35	0.39	0.47	3	0.403333	0.061101	0.31	0.37	0.41	3	0.363333	0.0503322	0.36	0.38	0.43	3	0.39	0.0360555
	cdh23-R2029W-C7	0.61	0.57	0.53	3	0.57	0.04	0.6	0.55	0.53	3	0.56	0.0360555	0.58	0.52	0.59	3	0.563333	0.0378594	0.61	0.53	0.58	3	0.573333	0.0404145
	kcnq3-T2-C6	0.58	0.62	0.61	3	0.603333	0.0208167	0.62	0.54	0.59	3	0.583333	0.0404145	0.63	0.62	0.56	3	0.603333	0.0378594	0.61	0.63	0.57	3	0.603333	0.0305505
	kcnq3-T2-C8	0.04	0.03	0.03	3	0.0333333	0.0057735	0.02	0.03	0.03	3	0.0266667	0.0057735	0.04	0.02	0.03	3	0.03	0.01	0.03	0.02	0.02	3	0.0233333	0.0057735
	med12-g2-C6	0.59	0.62	0.63	3	0.613333	0.0208167	0.51	0.57	0.61	3	0.563333	0.0503322	0.56	0.51	0.59	3	0.553333	0.0404145	0.62	0.65	0.59	3	0.62	0.03

[truncated: 4 more sheets: Fig S4, Fig.S7a, Fig. S7b, Fig. S7c]
