# Supplementary material for: Rationally Designed TadA‐Derived Cytosine Editors Enable Context‐Independent Zebrafish Genome Editing
Source: Adv Sci (Weinh). 2025 Jul 20;12(39):e09800. doi: 10.1002/advs.202509800 (PMC12533148; doi:10.1002/advs.202509800)
Supplement: Supplementary file 3 — Supporting Information [file ADVS-12-e09800-s002.xlsx]

## Sheet: Sheet1
Supplementary Table 1. Germline targeting efficiency and germline transmission rate in this study.
Gene	Code name	Tool	Germline targeting efficiency	Germline transmission rate
Bai2	Bai2	zTadCBE	66.7% (4/6)	2#, 70.00% (7/10)
myz	Myz1.1-R1400	zTadCBE	87.50% (7/8)	4#,80.00% (8/10)
Cog1	Cog1-T1	zTadCBE	62.5% (5/8)	NA
Cdh23	Cdh23 (R2032W)	zTadCBE-SpRY	81.25% (13/16)	1#, 70.00% (7/10); 2#, 80.00% (8/10)
