# Supplementary material for: Rationally Designed TadA‐Derived Cytosine Editors Enable Context‐Independent Zebrafish Genome Editing
Source: Adv Sci (Weinh). 2025 Jul 20;12(39):e09800. doi: 10.1002/advs.202509800 (PMC12533148; doi:10.1002/advs.202509800)
Supplement: Supplementary file 4 — Supporting Information [file ADVS-12-e09800-s004.xlsx]

## Sheet: Supplementary Table 2
Supplementary table 2. All target sites and detection primers.
Gene	Code name	Target sequence + PAM	Detect primer F	Detect primer R	Annotation
adam22	adam22-T1	AGCTTCCAGGTGCAAGCTTT TGG	CTGAATGGTTTTGGTGTGATTATG	GGCTGGTGGGGAAAAAGTTAAG	Fig1, Fig2,supp Fig7
ush1c	ush1c-T1	GATGGACAGGCTGGAAATGT CGG	GTTGAAGGAAGTTCGTCTGG	CATTAAAGTAATAACAACGGC	Fig1, Fig2，supp Fig7
itln1	itln1	GACCGCTGGACAAGTCAGCA AGG	ACGGCTTGTACTACTTGCG	CTTGTAGTCGTCATTTGTTG	Fig1, Fig2，supp Fig7
cog1	cog1-T1	TCCGGCAGATGGTCGGTGAG CGG	AGAAACATGGAGCCTCACCT	GCGGAGAGATTGAGCAGAAG	Fig1, Fig2，supp Fig7
hars	hars-T4	ATTCCTCTCGTGGCCATCTT AGG	CTTGTTTTTAATATGAAGGG	CTTCTCGACTGGCCACATTC	Fig1, Fig2,Fig3
eprs1	eprs1-T1	TGGCCAAACCTGCTGCATGA GGG	CCTGCGCATGGGAGAGAAAC	GTAAGTGGTGCCGGTGCGAG	Fig1, Fig2, supp Fig7
Myhz1.1	mhz1.1-R1400C	TCAGCGTCTGCAAGAGGCAG AGG	CCTTGTCAAAGTTCCTCTGC	GACCGTGAAATCTTTAACAGG	Fig1, Fig2,Fig5,supp Fig7
med20	med20-g2	CGCACGAGGGATTTCAGTCG AGG	CAAACTTCGACGTCCTCATG	CGTGTATTTAAGCTACTG	Fig1, Fig2
oca2	oca2	CCGACCGGGAGAGCCCCTGG AGG	CTGTGTTCAGTAAGTTCTCC	AAGACACACAAATGGGGAGG	Fig1, Fig2,supp Fig7
Ptpn11	ptpn11	CAAACTTCTCTCCACCATAC AGG	GTATGTGCTCACCTCTCGGAGG	CTCACTAGGCGAAATGGCGCTGTC	Fig1, Fig2,Fig3, supp Fig7
efta	etfa	CGGACAGACTGGAAAGATTG TGG	CATGACACCTGCTGTGTGTTC	GAGATTTCAAGTTCTGTCATCG	Fig2,Fig5,supp Fig7
sdha	sdha-T1	ATCTACCAGCGTGCTTTCGG AGG	GTTGAATGAATTGTTGTGTG	CTCTCCATCCTCCATCAGCAG	Fig2，supp Fig7
gdf6	gdf6	ATGTCGATCAGAGAGGCCAC TGG	GCTCTCTCCTTTGCGAAGAC	AATCCCCCAAACGTCCAGAA	Fig2
nop56	nop56	GTGGTAGCTGAAATCATAAG AGG	GATGCACACATAATCTGTCAA	CTAGAGAGCATTTGATTGGT	Fig2
rb1	rb1	TCTCCATGCATGATCACAGA TGG	AAGCAGGGCTGGAACTAAAC	TGCTGTCTGTTCGAATACGG	Fig2
tp53	tp53	CAATCAGCGAGCAAATTACA GGG	GCCCTACACTGGAATACACA	GCTGTGACATACCAAAGCAA	Fig2, Fig4
bai2	bai2	AAGAGTACGGTACTCTGAGC TGG	CTCCCTCCACCTGCATGAGAG	CTGCCATGGATAGGATTGTTGC	Fig2
med28	med28-g2	TGTACAGAAACCAGAACAGG TGG	GGGTTGATCAGTGTATACAG	CATATGCTGTAAGTGCAAGGG	Fig2，supp Fig7
rpl9	rpl9-NGG	GTTACCGTGAAGGGACCCCG TGG	CCATTGAGGCGACTCGAGAA	TGCATTTTAACAACTCCAGCAAGA	Fig2
Atp2b2	atp2b2-T3	GTGTTCTCGTATTCTGAGCG AGG	CCTCGGGTCTGACAGGATCCTC	GTGTGTGGTCGATGACTTC	Fig2
hars	hars-T1	AGCACAGAAGAACCTTCTAG AGG	CTTGTTTTTAATATGAAGGG	CTTCTCGACTGGCCACATTC	Fig2，Fig3，supp Fig7
tubb4b	tubb4b	GGACAGTGCGGCAACCAGAT TGG	CTCCAGACTGAATAAGTAGGAG	CGACTAACACAACAGTCAAG	Fig2
hars	hars-T5	CTGCAGCACTGTGAGGACAC CGG	CTTGTTTTTAATATGAAGGG	CTTCTCGACTGGCCACATTC	Fig2，supp Fig7
med20	med20-g2	CGCACGAGGGATTTCAGTCG AGG	CAAACTTCGACGTCCTCATG	CGTGTATTTAAGCTACTG	Fig2
Kcnq3	kcnq3-T1	AGTGTCTCTGTGGAGCTCTG TGG	GTGTGATTCTCACCAGTCCC	GTCTGGTGATGTTTGATCTCC	Fig2
Kcnq3	kcnq3-T2	CTTGTCACCGTAACCGATGG TGG	GCTGTACTTACGGCTGGAAGTG	CGGTTTTACAGCTCAAGTAC	Fig2，Fig4
cdh23	cdh23-T1	GTATCAGTCTCTGTCTGTAC CGG	CAGCTTAAAGATTATAGTTC	CTATTGTGTCCGCACCTGCG	Fig2，Fig3
spata5l1	spata5l1-T2	TCATCCAGGAACACGATAGA TGG	CCGGTCAGCTGTTCGCTCAGG	CTGATGTAGTCGTACGTCCTC	Fig2,Fig3,Fig4
med12	med12-g2	AAGAGCAGATTAAAGAGAGA GGG	GATGAACCATGGGTGAGTCAGTC	TCCTCAGGTTCGGGCAAAGGTC	Fig2, Fig4,Fig5，supp Fig7
myo7aa	myo7aa-T2	AAGAATCGAGACACTCTGCA TGG	GCTGTTACCATAGCGACATC	AATGTGAATGTGTGTGCAGG	Fig2，Fig3
ddx21	ddx21-NGT	CATCCAGCATGCCGTCAAAG AGT	CACATGGATGCGCACTTC	ACTCAGCGCTAATGATCC	Fig3
rpl17	rpl17-NGC	ACATCCTTCAGGTACTTGTT GAC	GCCCTAGTGCCAGTGAAGTT	AGCATTTCATGTTGTGCTTATGAC	Fig3
rpl17	rpl17-NAC	ACATCCGCAAGGCTAACAAG TAC	GCCCTAGTGCCAGTGAAGTT	AGCATTTCATGTTGTGCTTATGAC	Fig3
rps16	rps16-NAA	CCCCGCCGCTGCGAGTCCAA GAA	CAGCAAATTAAGAAATGTAC	GAGATTTTAACGGTAGGATT	Fig3
med20	med20-NAA	AGAGCCCAGAAAACTTTGCA TAA	GCGTACGCCGCTGCCTGGCAG	GCAGGTGGAGTACTGCGCGTG	Fig3
ddx21	ddx21-NGA	AACATCCAGCATGCCGTCAA AGA	CACATGGATGCGCACTTC	ACTCAGCGCTAATGATCC	Fig3
lmtk2	lmtk2-NAA	GATCAACAAGTCCGACTTCT CAA	CACTGATCATGCTATAACAG	CATATATAGGAGTGTTGGCCCAC	Fig3
wnk2	wnk2-NAA	GTACTCCATAAAGGACTTAC TAA	CATTTCCTGGGCGATTGACTC	CATTTCCTGGGCGATTGACTC	Fig3
rpl17	rpl17-NTA	CACATCCGCAAGGCTAACAA GTA	GCCCTAGTGCCAGTGAAGTT	AGCATTTCATGTTGTGCTTATGAC	Fig3
shroom4	shroom4-NTG	CCGTTCAGCTGCACATGGAT GTG	CTCCCGCTATCGTGATGAGG	GTGATGATGAGTGGTTCGCC	Fig3
slc46a1	slc46a1-NAG	CGGTCACAGACAACGGGCAC GAG	CATGGAGGATTCAGACACCAG	CTGCGTGCACAGAGGAGCCTGC	Fig3
slc46a1	slc46a1-NCA	ACGGTCACTCCATGAGCCCA GCA	GAAGTGGAGACTCTGACTGC	GCATTGAAGTCCCCTGAGAG	Fig3
znf236	znf236-T1	CACCAGTGAACTCAAATGCC CGG	GGATTGTAGCCATATCGGTGTG	GTAGGAAGATGTCTGACCTCTTC	Fig3
znf236	znf236-T2	ATGTGACGCACCAGATCACT AGG	GCAACATCAGGCAGGAGAATG	GCAGTGCTGACACTCGAAGGC	Fig3
mid2	mid2-T3	ACAGTCCACGGCCTGCAGAG CGG	GCGTTCAGTCTATATAACTC	AGGACTGGACTCACTGTTGG	Fig3
ube4a	ube4a-g1	CCTGCAGGCCAACATGGGTC GGG	GGGGCAGTTTCATGATAAGC	GAGCGGCTCCCAGATTTAAG	Fig3
med17	med17-g2	CGTGCAGATTCCCAGTGACC TGG	GATCTCTGTTTCCTCATCAC	GTATAAATGTGTGCACGTCTC	Fig3
med22	med22-g1	CCAGCAGCTCCGCACACTGC AGG	GCAGGAGAGTCTCTGATGAAG	GGAGGAGTAATACTCTTCCTCG	Fig3
myo7aa	myo7aa-D69N	CATGTCTTCCACACCGTGAA TGG	ACAGGCCTTCAGTACAGCAG	CAGGAACACTGGATCTCTCCTC	Fig3
znf236	znf236-T3	CAGCATGTCCGCTCCCACAC CGG	GTGCAGTTTGTGTGATAAGGG	CATTGCAGGTTTACCTGTGTGTG	Fig3
ush1c	ush1c-A838V	CATCGCAGTGTCTCCACCAA AGG	GGATTGAATTGCACTGGAGAAG	GGAAAAATCACTGACGGCATG	Fig3
smpd4	smpd4-g1	AAAATTCAGTTCCCCATGTC AGG	TGCGTGTTCTGTTTGCACAGG	GCAATGAGACTGGAGGCAAAG	Fig3
smpd4	smpd4-g2	TGCCAGTACAACCTCATGTT TGG	TTTCTGCTCGCCAGCCAATG	GAATCGACAGGGAAACCCATG	Fig3
tyr	tyr-C55Y	CATCGCAGTGTCTCCACCAA AGG	AACACTAAAGGCCATCGCTC	TTCTTCCTCCAGCTCTTCAG	Fig3
wars1	wars1-V251M	ACCACGTTTCTGTAGAAGGC AGG	GAGTTACTGAAGGACGGAGC	GTGTTGTGCAGGGCGAGTCC	supp Fig7
mid2	mid2-T4	GCACCCAAAAACGAGTGGAG TGG	GTACGCTCTTGGTGTGGCC	GGCACCGGCAGCCCTGACATG	supp Fig7
twist2	twist2-g2	GCCGCTCGCGTACGTTCGCC AGG	AGCACCTGACAGAGGAAATC	CGAGCTCCGTCAATAAACGTAAC	supp Fig7
tuba1a	tuba1a	CACAGCTATTGCTGAGGCCT GGG	ACTGGTGTCCCACTGGTTTC	ATACCCTCACCCACGTACCAGTG	supp Fig7
junba	junba-T1	GACTTCTACACGGCGGCGAC CGG	ATGTCAACAAAAATGGAGC	CGCCACCGAACAACTCGAC	Fig3
best1	best1-T1	GTCCACTGACCAGAGCTGAC AGG	CTGCTTGAACCAAGTGGCTC	GATCAGTACGCTCAGCTCATTC	Fig3
atp2b2	atp2b2-T1	AATATCTCCGACTAGTATAT CGG	GCAGCCTGTGGAGATGCGAAG	GCATTGATGACGACACATAC	Fig3
cdh23	cdh23-T2	GCAGCAGGTCATCCGAGCCC GGG	CAGGTTCTCATTGGATGCTG	GGGGGTTGCGAGCCACTGGC	Fig3
slc12a2	slc2a2-T3	AAGAACAACGAGCCCCTGCG AGG	GTGCCCCAAAAGTGTTTCAGG	GCAATGACGTTCAACTCCGC	Fig3
ndufa12	ndufa12-T1	ATTTACACCACCGAGATGAA TGG	CGGATAAGCCCCTGAGAATA	GTCTTTTAGGCCGTCACCG	Fig3
sdha	sdha-T2	TTTGTTCAGTTCCACCCCAC AGG	TGGTTATGGCCGCACATTCTTC	AAGGCACTTCTTCATGCTTC	Fig3
tyr	tyr Sa gRNA1	GTGCCAACTGCGCAGAGAGAC GCGAGT	TTCTGTCAGGACGTCCTGGTGTC	CGGGGCTTATGGTGGTTTTGG	Fig4
th	th Sa gRNA1	GGGAGGCGGCAGAGTTTGATC GAGGAT	AGGGCTTTTAGAGCACCTGAG	GGTTTTCTCTTTCGACAGTCTCAG	Fig4
lig4	lig4 Sa gRNA1	GATGTTTACAAATATTACACA AGGAAT	TAAACCAATGCTGGCTGCTGTTG	CATGAGGGCTAAAGACATTG	Fig4
cdh23	cdh23(R2032W)	CTGGACCGGGAGGCTTTCTC TGT	CGCTTCTCTTTCTATCTGTC	CTACTCTCTCACCTGTGGGGC	Fig4,Fig5
